# Supplementary material for: Strategies to Integrate Genomic Medicine into Clinical Care: Evidence from the IGNITE Network
Source: J Pers Med. 2021 Jul 8;11(7):647. doi: 10.3390/jpm11070647 (PMC8306482; doi:10.3390/jpm11070647)
Supplement: Supplementary file 1 [file jpm-11-00647-s001.zip]

Archive with 1 entries (1 files):
- jpm-1267590-supplementary.pdf
